# Supplementary material for: Changes in Growth, Ionic Status, Metabolites Content and Antioxidant Activity of Two Ferns Exposed to Shade, Full Sunlight, and Salinity
Source: Int J Mol Sci. 2022 Dec 24;24(1):296. doi: 10.3390/ijms24010296 (PMC9820618; doi:10.3390/ijms24010296)
Supplement: Supplementary file 1 [file ijms-24-00296-s001.zip]

Archive with 1 entries (1 files):
- ijms-2021830-supplementary.pdf
